# Supplementary material for: Prolyl tRNA Synthetase Is Required for Mammarenavirus Multiplication
Source: Viruses. 2026 Feb 4;18(2):202. doi: 10.3390/v18020202 (PMC12944994; doi:10.3390/v18020202)
Supplement: Supplementary file 1 [file viruses-18-00202-s001.zip]

Archive with 1 entries (1 files):
- viruses-4081332-supplementary.pdf
